# Supplementary material for: Whole-Genome Analysis of Influenza A(H3N2) and B/Victoria Viruses Detected in Myanmar during the COVID-19 Pandemic in 2021
Source: Viruses. 2023 Feb 20;15(2):583. doi: 10.3390/v15020583 (PMC9964416; doi:10.3390/v15020583)
Supplement: Supplementary file 1 [file viruses-15-00583-s001.zip]

Archive with 2 entries (2 files):
- Supplementary Figures_1-2.pdf
- Supplementary Tables_1-5.pdf
